# Supplementary material for: Research on temperature prediction method for rail transit train inverters based on spatial and timing improving Transformer
Source: Sci Rep. 2025 Sep 29;15:33607. doi: 10.1038/s41598-025-19004-8 (PMC12480008; doi:10.1038/s41598-025-19004-8)
Supplement: Supplementary file 1 — Supplementary Material 1 [file 41598_2025_19004_MOESM1_ESM.zip]

Archive with 9 entries (9 files):
- figure1.png
- figure2.png
- figure3(a).png
- figure3(b).png
- figure3(c).png
- figure3(d).png
- figure4.png
- figure5.png
- figure6.png
